# Supplementary material for: Comparing Prognosis for BRCA1, BRCA2, and Non-BRCA Breast Cancer
Source: Cancers (Basel). 2023 Dec 3;15(23):5699. doi: 10.3390/cancers15235699 (PMC10705326; doi:10.3390/cancers15235699)
Supplement: Supplementary file 1 [file cancers-15-05699-s001.zip]

Archive with 1 entries (1 files):
- cancers-2730210-supplementary.pdf
